# Supplementary material for: Polarized Ukraine 2014: opinion and territorial split demonstrated with the bounded confidence XY model, parametrized by Twitter data
Source: R Soc Open Sci. 2018 Aug 1;5(8):171935. doi: 10.1098/rsos.171935 (PMC6124111; doi:10.1098/rsos.171935)
Supplement: Ukrainian Sentiment Dictionary [file rsos171935supp2.txt]

абсолютивний	0
абсолютизація	0
абсолютизм	0
абсолютизований	0
абсолютизованість	0
абсолютизування	0
абсолютизувати	0
абсолютистка	0
абсолютистський	0
абсолютист	0
абсолютний	0
абсолютність	0
абсолют	0
абсурдистський	-1
абсурдний	-1
абсурдність	-1
абсурдніший	-1
абсурд	-1
авантура	-1
авантурний	-1
авантурницький	-1
авантюра	-1
авантюризм	-1
авантюриновий	-1
авантюрин	-1
авантюристичний	-1
авантюристка	-1
авантюристський	-1
авантюрист	-1
авантюрний	-1
авантюрник	-1
авантюрницький	-1
авантюрниця	-1
авантюрність	-1
авантюрніший	-1
аварійка	0
аварійний	-1
аварійник	-1
аварійність	-1
аварія	-1
агітаторка	-1
агітаторський	-1
агітатор	-1
агітаційний	-1
агітаційність	-1
агітація	-1
агітбригада	-1
агіткампанія	-1
агітлітература	-1
агітпродукція	-1
агітувати	-1
агітфільм	-1
агогічний	-1
агонізування	-1
агонізувати	-1
агонійний	-1
агонічний	-1
агонія	-1
агресивний	-2
агресивність	-2
агресивніший	-2
агресивно-стійкий	1
агресія	-2
агресор	-3
адаптаційний	0
адаптація	0
адаптерний	0
адаптер	0
адаптивний	0
адаптивність	0
адаптивно	0
адаптований	0
адаптованість	0
адаптовний	0
адаптовність	0
адаптовувати	0
адаптогенний	0
адаптоген	0
адаптувальний	0
адаптування	0
адаптувати	0
адекватний	1
адекватність	1
адекватніший	1
активація	0
активізатор	0
активізація	0
активізований	0
активізовувати	0
активізування	0
активізувати	0
активістка	0
активістський	0
активіст	0
активний	0
активність	0
активніший	0
активно-пасивний	0
активований	0
активованість	0
активувальний	0
активування	0
активувати	0
актив	0
акторка	0
акторство	0
акторський	0
акторувати	0
актор	0
актриса	0
актуалізація	0
актуалізм	0
актуалізований	0
актуалізування	0
актуалізувати	0
актуальний	0
актуальність	0
актуальніший	0
актуально	0
акцентуаційний	0
акцентуація	0
акцентування	0
акцентувати	0
акцентуйований	0
акцент	0
альтернатива	0
альтернативний	0
альтернативник	0
альтернативність	0
альтернатор	0
альтернаційний	0
альтернація	0
альтернувальний	0
альтернувати	0
альтерований	0
альтерувати	0
альтруїзм	1
альтруїстичний	1
альтруїстичність	1
альтруїстка	1
альтруїст	1
амністія	1
амністований	1
амністування	1
амністувати	1
аніскілечки	0
аніскільки	0
анітрішечки	0
анітрішки	0
анітрохи	0
анітрошечки	0
анітрошки	0
анічогісеньки	0
аніякий	0
аніякісенький	0
аніякісінький	0
аніяк	0
анормальний	-1
анормальність	-1
антагонізм	-2
антагоністичний	-2
антагоністка	-2
антагоніст	-2
антиаргумент	0
антигероїчний	-1
антигерой	-1
антигромадський	-1
антигуманізм	-2
антигуманістичний	-2
антигуманний	-2
антигуманність	-2
антидемократизм	-1
антидемократичний	-1
антидепресант	1
антидепресивний	1
антидержавний	-2
антидержавницький	-1
антидиктаторський	1
антидискримінаційний	1
антидотовий	0
антидот	1
антиестетичний	-1
антиестетичність	-1
антизаконний	-2
антиімміграційний	-1
антикорупційний	1
антикризовий	1
антикризовик	1
антикримінальний	1
антимілітаризм	1
антимілітаристичний	1
антимілітаристка	1
антимілітаристський	1
антимілітарист	1
антимонополістичний	1
антимонопольний	1
антиморальний	-1
антиморальність	-1
антинародний	-1
антинародність	-1
антинацизм	2
антинацистський	2
антинаціональний	-1
антинезалежний	-1
антипатія	-2
антипатріотизм	-2
антипатріотичний	-2
антипедагогічний	-1
антирадикальний	1
антирасизм	2
антирасистка	2
антирасистський	2
антирасист	2
антиреалізм	0
антиреалістичний	0
антирежимний	-1
антирезонанс	-1
антирейтинг	-1
антирекорд	-1
антирепресивний	1
антиреформаторський	-1
антиреформа	-1
антисоціальний	-1
антисоціальність	-1
антистресовий	1
антисуспільний	-1
антиурядовий	-1
анульований	-1
анульовний	-1
анулювання	-1
анулювати	-1
апатріотичний	-1
аполітизм	0
аполітичний	0
аполітичність	0
арештантка	-1
арештантський	-1
арештант	-1
арештний	-1
арештований	-1
арештовувати	-1
арештувати	-1
арешт	-1
армієць	0
армійський	0
армійщина	-1
армія	0
асоціальний	-1
асоціальність	-1
асюжетність	-1
ас	1
алкаш	-2
багатенний	1
багатенький	1
багатесенький	1
багатий	1
багатообіцяльний	2
багатоспрямований	1
багатоспрямованість	1
багатофункційний	1
багатофункціональний	1
багатофункціональність	1
багновище	-1
багно	-1
багнюка	-1
багнявий	-1
бадьоренький	1
бадьорий	1
бадьористий	1
бадьористість	1
бадьористо	1
бадьорити	1
бадьорівський	1
бадьорість	1
бадьорішати	1
бадьоріший	1
бадьорний	1
бажаний	1
бажаність	1
бажаніший	1
бажання	1
бажано	1
бажати	1
базікало	-1
базікання	-1
базікати	-1
базіка	-1
байдики	-1
байдикування	-1
байдикувати	-1
балаганний	-1
балаганчик	-1
балаганщина	-1
балаган	-1
балакливий	-1
балакун	-1
балакуха	-1
балакучий	-1
балакучість	-1
балакучіший	-1
баламутити	-1
баламутівський	-1
баламутка	-1
баламутливий	-1
баламутний	-1
баламутниця	-1
баламутство	-1
баламут	-1
баламучення	-1
баланда	-1
балансувальний	0
балансування	0
балансувати	0
баланс	0
баластувати	0
баласт	0
балда	0
банда	-2
бандитизм	-2
бандитка	-2
бандитський	-2
бандитувати	-2
бандит	-2
банкротити	-1
банкротський	-1
банкрутство	-1
банкрутський	-1
банкрутувати	-1
банкрут	-1
башковитий	1
безапеляційний	0
безапеляційність	0
безапеляційніший	0
безвихіддя	-2
безвихідний	-2
безвихідність	-2
безвихідь	-2
безвір'я	-2
безвісний	-1
безвісність	-1
безвісти	-1
безвість	-1
безґрунтовий	-1
безґрунтовний	-1
безґрунтовність	-1
бездара	-1
бездарний	-1
бездарність	-1
бездержавний	-1
бездержавність	-1
бездиханний	-2
бездиханність	-2
безділля	-1
бездільний	-1
бездільник	-1
бездіяльний	-1
бездіяльність	-1
бездовідний	0
бездовідність	0
бездоганний	2
бездоганність	2
бездоганніший	2
бездоглядний	-1
бездоглядність	-1
бездоказний	-1
бездоказно	-1
бездоказовий	-1
бездоказовість	-1
бездокументарний	0
бездокументарність	0
бездокументний	0
бездолець	-1
бездолля	-1
бездольний	-1
бездольник	-1
бездольниця	-1
бездоменний	-1
бездомівний	-1
бездомішковий	0
бездомішковість	0
бездомний	-1
бездомник	-1
бездомниця	-1
бездомність	-1
бездонний	0
бездонність	0
бездоння	0
бездоріжжя	0
бездоріжник	0
бездоріжній	0
бездорожній	0
бездохідний	0
бездохідність	0
бездоходний	0
бездоходність	0
бездумний	-1
бездумність	-1
бездумство	-1
бездум'я	-1
бездухий	-1
бездуховний	-1
бездуховність	-1
бездушний	-1
бездушність	-1
бездушшя	-1
беземоційний	-1
безжалісливий	-2
безжалісливість	-2
безжалісний	-2
безжалісність	-2
безжальний	-2
безжальність	-2
безжиттєвий	-1
безжиттєвість	-1
беззаборонний	0
беззаборонність	0
беззаконний	-2
беззаконник	-2
беззаконність	-2
беззаконня	-2
беззаконство	-2
беззаперечний	0
беззаперечність	0
беззастережний	-1
беззастережність	-1
беззахисний	0
беззахисність	0
беззбройний	0
беззбройність	0
беззбройно	0
беззвітний	0
беззвітність	0
беззворотний	0
беззлобний	1
беззлобність	1
беззмінний	0
беззмінність	0
беззмістовий	0
беззмістовість	0
беззмістовний	0
беззмістовність	0
безкомпромісний	0
безкомпромісність	0
безкомпромісовий	0
безконтрольний	0
безконтрольність	0
безконтурний	0
безладдя	-1
безладний	-1
безладність	-1
безлад	-1
безликий	-1
безлюдний	0
безлюдність	0
безлюдніти	0
безмежжя	0
безмежний	0
безмежність	0
безмежно	0
безмежовий	0
безмежовість	0
безмилосердний	-1
безнаглядний	0
безнаглядність	0
безнадійний	-1
безнадійність	-1
безнадільний	-1
безнадільність	-1
безнадія	-1
безневинний	1
безневинність	1
безневинніший	1
безобразний	-1
безобразність	-1
безобразно	-1
безоглядний	0
безоглядність	0
безпам'ятний	0
безпам'ятність	0
безпам'ятство	0
безпам'яття	0
безперспективний	-1
безперспективність	-1
безпечальний	0
безпечальність	0
безпечний	0
безпечність	0
безпечніший	0
безповоротний	0
безповоротність	0
безпомічний	-1
безпомічність	-1
безпомічніший	-1
безпораддя	-1
безпорадий	-1
безпорадний	-1
безпорадність	-1
безпотрібний	-1
безпощадний	-2
безпощадність	-2
безпощадно	-2
безправний	-1
безправність	-1
безправніший	-1
безправство	-1
безправ'я	-1
безпредметний	-1
безпредметність	-1
безпривітний	-1
безпривітність	-1
безпринципний	-1
безпринципність	-1
безпритульний	-1
безпритульник	-1
безпритульницький	-1
безпритульниця	-1
безпритульність	-1
безприхильний	-1
безприхильність	-1
безпричальний	0
безпричальність	0
безпричинний	0
безпричинність	0
безпросвітний	-1
безпросвітність	-1
безрадісний	-1
безрадісність	-1
безрадний	-1
безрадність	-1
безрезультативний	-1
безрезультатний	-1
безрезультатність	-1
безрозсудний	-2
безрозсудність	-2
безрозсудство	-2
безрозумний	-2
безрозумність	-2
безсилий	-1
безсилість	-1
безсиліти	-1
безсилля	-1
безсильний	-1
безсильність	-1
безславити	-1
безславний	-1
безславність	-1
безслав'я	-1
безстидний	-1
безстидник	-1
безстидниця	-1
безстидність	-1
безстидно	-1
безстидство	-1
безстрасний	0
безстрасність	0
безстрашний	1
безстрашність	1
безстрашшя	1
безсумлінний	-1
безсумлінність	-1
безсумнівний	1
безсумнівність	1
безсуперечний	1
безсуперечність	1
безталанний	-1
безталанник	-1
безталанниця	-1
безталанність	-1
безталанночка	-1
безталаннячко	-1
безталання	-1
безтурботний	0
безтурботність	0
безтурбоття	0
безтяма	-1
безтямкий	-1
безтямний	-1
безтямність	-1
безуважний	-1
безуважність	-1
безуміти	-1
безумний	-1
безумність	-1
безумовний	0
безумовність	0
безумство	-1
безумствування	-1
безумствувати	-1
безуспішний	-1
безуспішність	-1
безутішний	-1
безутішність	-1
безутратний	-1
безутратність	-1
безхарактерний	-1
безхарактерність	-1
безхребетний	-1
безхребетність	-1
безщадний	-1
безщасний	-1
безщасно	-1
безщастя	-1
біда	-2
бідкування	-1
бідкувати	-1
бідненький	0
біднесенький	0
бідний	-1
бідніння	-1
бідність	-1
бідніти	-1
біднішання	-1
біднішати	-1
бідніший	-1
біднота	-1
біднуватий	-1
бідняга	0
бідняжечка	0
бідняжка	0
бідняк	0
біднятко	0
бідняточко	0
бідняцтво	0
бідняцький	0
біднячка	0
біль	-1
благочесний	1
благочестивий	1
благочестивість	1
благочестя	1
благочинний	1
благочинність	1
благочинство	1
благочинський	1
благо	1
блювака	-1
блювання	-1
блювати	-1
блювота	-1
блювотина	-1
блювотиння	-1
блювотний	-1
бляклий	0
бляклість	0
блякліший	0
блякнення	0
блякнути	0
бовдуритися	-1
бовдурище	-1
бовдурський	-1
бовдур	-1
бовтун	-1
божевілля	-1
божевільний	-1
божевільник	-1
божевільниця	-1
божевільніший	-1
божевільня	-1
божеволіти	-1
бойкотований	0
бойкотування	0
бойкотувати	0
бойкот	0
бойовий	0
бойовик	-2
бойовисько	-2
бойовитий	0
бойовитість	0
бойовище	0
бомжацький	-1
бомжівський	-1
бомжування	-1
бомжувати	-1
бомж	-1
боягузка	-1
боягузливий	-1
боягузливість	-1
боягузливіший	-1
боягузний	-1
боягузницький	-1
боягузтво	-1
боягузький	-1
боягуз	-1
боязкий	-1
боязкість	-1
боязкіший	-1
боязкуватий	-1
боязливий	-1
боязливість	-1
боязливіший	-1
боязний	-1
боязність	-1
боязно	-1
боязнь	-1
бравада	-1
бравадний	-1
бравий	1
бравість	1
бравування	1
бравувати	1
бравурний	0
бравурність	0
братерній	1
братерство	1
братерський	1
братерськи	1
братній	1
братовбивець	-4
братовбивство	-4
братовбивця	-4
братовбивчий	-4
братовбійник	-4
братогубець	-4
братогубний	-4
братогубство	-4
браток	-1
братство	1
братський	1
братусь	1
братуха	1
братчик	1
брат	1
брехання	-1
брехати	-1
брехачка	-1
брехач	-1
брехливий	-1
брехливість	-1
брехливіший	-1
брехня	-1
брехун	-1
брехуха	-1
бродяга	0
бродяжий	0
бродяжити	0
бродяжка	0
бродяжний	0
бродяжництво	0
бродяжницький	0
бродячий	0
брудненький	0
брудненько	0
брудний	0
бруднити	0
брудніти	0
брудніший	0
бруднота	0
бруднуватий	0
бруднющий	0
брудомісткість	0
брудота	0
бруд	0
бузувірка	-1
бузувірний	-1
бузувірство	-1
бузувірський	-1
бузувір	-1
буйний	-1
буйність	-1
буйніти	-1
буйнішати	-1
буйніший	-1
бунтарка	0
бунтарство	0
бунтарський	0
бунтар	0
бунтівливий	0
бунтівливість	0
бунтівний	0
бунтівник	0
бунтівницький	0
бунтівниця	0
бунтівничий	0
бунтівничість	0
бунтівничо	0
бунтливий	0
бунтувати	0
бунт	0
бабло	-1
балаболка	-1
безсплав'я	-1
бічувати	-1
блатняк	-1
бомжатник	-2
бомжуватий	-2
брательник	0
боляче	-1
болячий	-1
великодосвідчений	1
великодушний	2
великодушність	2
веселий	1
веселик	1
веселити	1
веселісінько	1
веселість	1
веселіти	1
веселішати	1
веселіший	1
веселун	1
веселуха	1
взаємний	1
взаємність	1
взаємовигідний	1
взаємовигідність	1
взаємовизнання	1
взаємовиключний	1
взаємовиключність	0
взаємовилучення	0
взаємоврівноваження	1
взаємоврівноважування	1
взаємодійний	1
взаємодіяння	1
взаємодіяти	1
взаємодія	1
взаємодовіра	1
взаємодоповнення	1
взаємодоповнювальний	1
взаємодоповнюваність	1
взаємодоповнювати	1
взаємодопомога	1
взаємозалежний	0
взаємозалежність	0
взаємозаперечення	-1
взаємозаперечування	-1
взаємозацікавлений	1
взаємозацікавленість	1
взаємозбагачення	1
взаємозбагачувальний	1
взаємозближення	1
взаємозв'язаний	0
взаємозв'язаність	0
взаємозв'язано	0
взаємозв'язок	0
взаємознищення	-1
взаємознищуватися	-1
взаємозумовлений	0
взаємозумовленість	0
взаємоконтроль	0
взаємокорисний	1
взаємонерозуміння	-1
взаємообмін	0
взаємообумовленість	0
взаємообумовлено	0
взаємоперевірка	0
взаємоперетворення	0
взаємоперетворюваність	0
взаємопідтримка	0
взаємопізнавання	0
взаємопізнання	0
взаємопоборення	0
взаємоповага	1
взаємопов'язаний	0
взаємопов'язаність	0
взаємопов'язано	0
взаємопостачання	0
взаємоприйнятий	1
взаємоприйнятний	1
взаємоприйнятність	1
взаємопрощення	1
взаєморозуміння	1
взаємостосунок	0
взаємосумісність	0
взаємосуперечливий	-1
взаємоузгідненість	1
взаємоузгоджений	1
взаємоузгодженість	1
взаємоузгодження	1
виважений	1
виваженість	1
виваження	1
виважити	1
виважування	1
виважувати	1
висміювання	1
висміювати	1
висміяний	1
висміяти	1
високопродуктивний	1
високопродуктивність	1
високопрофесійний	1
високопрофесійність	1
високопрофесіональний	1
витриманий	1
витриманість	1
витримати	1
витримка	1
відважний	2
відважність	2
вірити	1
вірний	1
вірник	1
вірнісінький	1
вірність	1
вірніший	1
вірнопідданий	0
вражий	-1
вражливий	-1
вразити	-1
вразливий	-1
вразливість	-1
вразливіший	-1
врівень	1
врівні	1
врівноважений	1
врівноваженість	1
врівноваження	1
врівноважити	1
врівноважування	1
врівноважувати	1
врятований	1
врятовувати	1
врятування	1
врятувати	1
варнякати	1
вирулити	0
вирулювати	0
відбувайло	-1
відмазати	-1
відмазка	-1
відмазувати	-1
відморозок	-2
відфутболити	-1
відфутболювати	-1
втарабанити	0
везучий	1
гаплик	-1
гармонічний	1
гармонічність	1
гармонічніший	1
гармоніювати	1
гармонія	1
гармонувати	1
горювання	1
горювати	1
грабіжний	-1
грабіжник	-1
грабіжництво	-1
грабіжницький	-1
грабіжниця	-1
грабіж	-1
ґвалтівник	-2
ґвалтований	-2
ґвалтовний	-2
ґвалтування	-2
ґвалтувати	-2
ґвалт	-2
далекоглядність	1
далекоглядніший	1
деморалізація	-1
деморалізований	-1
деморалізувати	-1
демотиватор	-1
деполітизація	1
деполітизований	1
деполітизувати	1
диверсантка	-1
диверсантський	-1
диверсант	-1
диверсійний	-1
диверсійно-шпигунський	-1
диверсія	-1
дискримінантний	-1
дискримінант	-1
дискримінатор	-1
дискримінаційний	-1
дискримінація	-1
дискримінований	-1
дискримінувати	-1
дисонансний	-1
дисонансовий	-1
дисонанс	-1
дисонантний	-1
дисциплінарний	0
дисципліна	0
дисциплінований	0
дисциплінованість	0
дисциплінованіший	0
дисциплінування	0
дисциплінувати	0
добрий	1
добрість	1
добріти	1
добрішати	1
добріший	1
добробут	1
добровільний	1
добровільнівський	1
добровільність	1
добровільно-вибірковий	1
добровільно-примусовий	1
добровільно-примусово	1
добродити	1
добродійка	1
добродійний	1
добродійник	1
добродійниця	1
добродійність	1
добродійство	1
добродій	1
добродіяння	1
добродіяти	1
добродушний	1
добродушність	1
добродушніший	1
добродчинний	1
добронадійський	1
добропорядний	1
добропорядність	1
добропристойний	1
добропристойність	1
добропристойно	1
добросердечний	1
добросердечність	1
добросердечно	1
добросердий	1
добросердість	1
добросердний	1
добросердність	1
добросердно	1
добросердя	1
доброславівський	1
добросовісний	1
добросовісність	1
добростанський	1
добросусідство	1
добросусідський	1
доброта	1
добротвірський	1
добротворення	1
добротворець	1
добротливий	1
добротний	1
добротність	1
добротніший	1
доброутрівський	1
доброхітний	1
доброхіть	1
доброчесний	1
доброчесність	1
доброчинець	1
доброчинний	1
доброчинниця	1
доброчинність	1
доброчинно	1
доброчинський	1
доброякісний	1
доброякісність	1
добро	1
допоміжний	1
допомога	1
допомоговий	1
допомогти	1
дахування	-1
дахувати	-1
дебілізм	-2
деза	-1
депресняк	-2
дерибан	-1
деструктив	-1
дискутабельний	-1
егоїзм	-1
егоїстичний	-1
егоїстичність	-1
егоїстка	-1
егоїст	-1
егоцентризм	-1
егоцентрик	-1
егоцентристка	-1
егоцентрист	-1
егоцентричний	-1
жадібний	-1
жадібність	-1
жадливий	-1
жадливість	-1
жадний	-1
жадність	-1
жаднюга	-1
жадоба	-1
жалібний	1
жалібність	1
жалійка	1
жаління	1
жалісливець	1
жалісливий	1
жалісливість	1
жалісний	1
жалість	1
жаліти	1
жалкий	1
жалкування	1
жалкувати	1
жалобний	1
жалоносний	1
жалюгідний	-1
жалюгідність	-1
жалюгідніший	-1
жартівливий	1
жартівливість	1
жартівливо	1
жартівний	1
жартівник	1
жартівниця	1
жартливий	1
жартливість	1
жартливо	1
жартома	1
жартування	1
жартуватися	1
жартувати	1
жартун	1
жартушки	1
жарт	1
життєздатний	1
життєздатність	1
життєздатно	1
життєлюбець	1
життєлюбний	1
життєлюбність	1
життєлюбно	1
життєлюбство	1
життєлюб	1
життєписний	0
життєпис	0
життєрадісний	1
життєрадісність	1
життєрадість	1
життєрозуміння	1
життєствердження	1
життєствердний	1
жорсткий	-1
жорсткість	-1
жорсткішання	-1
жорсткіший	-1
жорсткуватий	-1
жорсткуватість	-1
жорсткувато	-1
жорстокий	-1
жорстокість	-1
жорстокіший	-1
жорстокосердий	-1
жорстокосердість	-1
жлобство	-2
жлобський	-2
жлоб	-2
завбачливий	1
завбачливість	1
завдячений	1
завдячити	1
завдячування	1
завдячувати	1
загартований	1
загартованість	1
загартовуваний	1
загартовуваність	1
загартовування	1
загартовувати	1
загартування	1
замкнений	-1
замкненість	-1
замкнення	-1
замкнутий	-1
замкнути	-1
замкнутість	-1
заневільний	-1
заневолений	-1
заневолити	-1
заневолювання	-1
заневолювати	-1
занедбаний	-1
занедбаність	-1
занедбання	-1
занедбати	-1
занедбуваний	-1
занедбування	-1
занедбувати	-1
занедужаний	-1
занедужати	-1
занедужувати	-1
занепадання	-1
занепадати	-1
занепадник	-1
занепадництво	-1
занепадницький	-1
занепадниця	-1
занепад	-1
занепалий	-1
занепалість	-1
занепасти	-1
занепокоєний	-1
занепокоєність	-1
занепокоєння	-1
занепокоїти	-1
занервувати	-1
занехаювання	-1
занехаювати	-1
занехаяний	-1
занехаяність	-1
занехаяння	-1
занехаяти	-1
зануда	-1
занудливий	-1
занудний	-1
занудно	-1
занудьгувати	-1
заощаджений	1
заощадження	1
заощаджуваний	1
заощаджування	1
заощаджувати	1
заощаджувач	1
заощадити	1
заощадливий	1
заощадливість	1
заощадливо	1
запаскуджений	-2
запаскуджувати	-2
запаскудити	-2
запасливий	1
запасливість	1
застійний	-1
застійність	-1
застій	-1
збитковий	-1
збитковість	-1
збитково	-1
збиткування	-1
збиткувати	-1
збиток	-1
збіднений	-1
збідненість	-1
збіднення	-1
збіднити	-1
збіднілий	-1
збідніліст	-1
збідніння	-1
збідніти	-1
збіднюваний	-1
збіднювання	-1
збіднювати	-1
збідований	-1
зближання	1
зближати	1
зближений	1
зближеність	1
зближення	1
зближувальний	1
зближуваний	1
зближування	1
зближувати	1
зблизити	1
зверхній	-1
зверхність	-1
зверхньо	-1
забулдига	-1
здрейфити	-1
ідіотизм	-2
ідіотичний	-2
ідіотія	-2
ідіотка	-2
ідіотство	-2
ідіотський	-2
ідіот	-2
істерика	-1
істерик	-1
істеричка	-1
істеричний	-1
істеричність	-1
істерія	-1
істина	2
істинний	2
істинність	2
кабала	-1
кабальний	-1
кабальність	-1
кохана	1
коханий	1
кохання	1
кохано	1
кохати	1
крадений	-2
крадіжка	-2
крадіж	-2
крадійка	-2
крадій	-2
крадіння	-2
крадучи	-2
ковбасити	-1
легковажний	-1
легковажність	-1
легковажніший	-1
ледарство	-1
ледарський	-1
ледарювання	-1
ледарювати	-1
ледар	-1
ледацюга	-1
ледачий	-1
ледачість	-1
люксовий	0
люблячий	1
маргіналізація	-1
маргіналізований	-1
маргіналізувати	-1
маргіналія	-1
маргінальний	-1
маргінальність	-1
маргінал	-1
маріонетка	-1
маріонетковий	-1
миротворець	1
миротворний	1
миротворницький	1
миротворчий	1
миротворчість	1
мироточивий	1
міжсобойчик	-1
міліціянт	0
накрадання	-1
накрадати	-1
накрадений	-1
непрозорливий	-1
непрозорливість	-1
непрозоро	-1
непрофесійно	-1
непрофесіональний	-1
непрофесіонал	-1
непрофільний	-1
непроханий	-1
нерозвинутий	-1
неуважливий	-1
нафіга	-2
нафіг	-2
нахімічити	-1
неміряно	0
неформат	0
обкрадання	-1
обкрадати	-1
обкрадений	-1
обкрасти	-1
обміркований	1
обміркованість	1
обмірковування	1
обмірковувати	1
обміркування	1
обміркувати	1
одуматися	1
одурений	-1
одурення	-1
одурити	-1
одурілий	-1
одурілість	-1
одуріння	-1
одуріти	-1
одурливий	-1
одурманений	-1
одурманеність	-1
одурманення	-1
одурманити	-1
одурманливий	-1
одурманювання	-1
одурманювати	-1
одурювання	-1
одурювати	-1
олігархономіка	-2
патріотизм	2
патріотичний	2
патріотичність	2
патріотичніший	2
патріотівський	2
патріотка	2
патріот	2
педерастичний	-5
педерастія	-5
педераст	-5
педорицький	-5
педосівський	-5
педофілія	-5
педофіл	-5
подуріти	-1
подурніти	-1
подурнішати	-1
по-дурному	-1
подяка	1
подякування	1
подякувати	1
подячний	1
позитивність	1
позитивніший	1
позитив	1
помилуваний	1
помилування	1
помилувати	1
помилятися	1
помирати	-1
помирений	1
помирити	1
помирна	1
похуїст -4
похуіст -4
похуїзм -4
пробачати	1
пробачений	1
пробачення	1
пробачитися	1
пробачити	1
пробачливий	1
пробачливість	1
пробачний	1
пробачність	1
пробачно	1
повкалувати	0
понти	-2
пофігізм	-2
припахати	-2
противсіх	-1
рабовласник	-2
рабовласництво	-2
рабовласницький	-2
работоргівець	-2
работоргівля	-2
работорговець	-2
рабство	-2
рабський	-2
раб	-2
радикалізація	-2
радикалізм	-2
радикалізувати	-2
радикальний	-1
радикальність	-1
радикальніший	-1
радикал	-2
розборка	-1
розрулювати	-1
самознищення	-1
самознищитися	-1
самознищуваний	-1
самозречений	-1
самозречення	-1
самозрозумілий	1
самозрозумілість	1
самозупинка	0
самоідентифікація	1
самоідентифікуватися	1
самоідентичність	1
самоізолюватися	-1
самоізоляція	-1
самоіронічний	0
самоіронія	0
самолюбивий	-1
самолюбивість	-1
самолюбка	-1
самолюбний	-1
самолюбність	-1
самолюбство	-1
самонадіяність	0
самотній	-1
самотність	-1
самохвальба	-2
самохвальство	-2
систематичний	0
систематичність	0
скривавлений	-1
скривавленість	-1
скривджений	-1
скривдженість	-1
скривдження	-1
скривдити	-1
скромненький	1
скромненько	1
скромний	1
скромниця	1
скромничання	1
скромничати	1
скромність	1
скромніший	1
скрута	-1
скрутний	-1
скупенький	-1
скупердяга	-1
скупердяйка	-1
скупий	-1
скупити	-1
скупість	-1
скупіший	-1
скучання	0
скучати	0
скучити	0
скучний	0
скучність	0
слабенький	-1
слабий	-1
слабина	-1
слабинка	-1
слабість	-1
слабіти	-1
слабішання	-1
слабішати	-1
слабкий	-1
слабкість	-1
слабкіший	-1
слабовілля	-2
слабовільний	-2
слабовільність	-2
слабовольність	-2
слабодухий	-2
слабодухість	-2
слаборозвинений	-1
слаборозвиненість	-1
слабоумство	-2
слабохарактерний	-2
слабохарактерність	-2
слабохарактерно	-2
слабшання	-1
слабшати	-1
слабший	-1
слава	1
славетний	1
славетність	1
славити	1
славний	1
славніший	1
славнозвісний	1
славнозвісність	1
славолюбство	-1
славолюб	-1
слухняний	1
слухняність	1
слухняніший	1
солідарний	1
солідарність	1
солідний	1
солідність	1
солідніший	1
солодкоголосий	1
солодкозвучний	1
солодкозвучність	1
солодкомовний	1
солодкомовність	1
солодкомовство	1
соромливий	1
соромливість	1
соромний	1
соромота	1
сором'язливий	1
сором'язливість	1
сором'язний	1
сором'язність	1
сором	-1
сплата	0
сплатити	0
сплатний	0
сплатність	0
сплачений	0
сплачення	0
сплачуваний	0
сплачуваність	0
сплачування	0
сплачувати	0
спокуса	0
спокусити	0
спокусливий	0
спокусливість	0
спокусливіший	0
спокусник	0
спокусниця	0
спокута	0
спокутний	0
спокутуваний	0
спокутування	0
спокутувати	0
спокушання	-1
спокушати	-1
спокушений	-1
спокушення	-1
спокушуватися	-1
сполошений	-1
сполошити	0
сполошний	0
спонукати	0
спонукачка	0
спонукач	0
спотворений	-1
спотвореність	-1
спотворення	-1
спотворити	-1
спотворювальний	-1
спотворюваний	-1
спотворюваність	-1
спотворювання	-1
спотворювати	-1
спотворювач	-1
справний	0
справник	0
справність	0
справно	0
спрага	0
спраглий	0
спраглість	0
спрагло	0
спрагота	0
спрацьований	0
спрацьованість	0
сприйнятливий	0
сприйнятливість	0
сприйнятливо	0
сприйняття	0
спритний	1
спритник	1
спритниця	1
спритність	1
спритніший	1
спричинений	0
спричинення	0
спричинити	0
спричинюваний	0
спричинювання	0
спричинювати	0
спричиняти	0
сприяння	0
сприяти	0
сприятливий	1
сприятливість	1
сприятливіший	1
спромога	0
спромогтися	0
спроможний	0
спроможність	0
спроможніший	0
спроможно	0
спростовування	0
спростовувати	0
спростування	0
спростувати	0
стерпіти	0
стерплий	0
стерпний	0
стерпно	0
стерпнути	0
стертий	0
стертість	0
стриманий	1
стриманість	1
стриманіший	1
стримання	0
стримати	0
стримувальний	0
стримуваний	0
стримування	0
стримувати	0
стурбований	0
стурбованість	0
стурбування	0
стурбувати	0
самопальний	0
совковість	-1
соціалка	0
стопудово	0
стьоб	-1
смердячий	-1
сміло	1
твердотілий	0
твердотілість	0
твердотіловий	0
тверезий	0
тверезити	0
тверезіння	0
тверезість	0
тверезіти	0
тверезіший	0
творіння	0
творчий	1
творчість	1
тривалий	0
тривалість	0
триваліший	0
тривога	-1
тривожити	-1
тривожний	-1
тривожність	-1
тривожніший	-1
тирити	-2
тіньовик	-2
тітушка	-3
тролінг	-3
тусуватися	0
узагальнений	0
узагальненість	0
узагальнення	0
узагальнити	0
узагальнювальний	0
узагальнювання	0
узагальнювати	0
узалежнений	0
узалежнення	0
узалежнити	0
узалежнювати	0
узбережжя	0
універсалізація	0
універсалізм	0
універсалістський	0
універсалія	0
універсальний	0
універсальність	0
універсальніший	0
унітаризм	0
унітарний	0
унітарність	0
уособити	0
уособлений	0
уособлення	0
уособлювання	0
уособлювати	0
упереджений	0
упередженість	0
упередження	0
упереджувальний	0
упереджувати	0
уповання	0
уповати	0
упокій	0
упорний	1
усвідомити	1
усвідомлений	1
усвідомленість	1
усвідомлення	1
усвідомлено	1
усередненість	1
усереднення	0
усереднити	0
ускладнений	-1
ускладненість	-1
ускладнення	-1
ускладнити	-1
ускладнювання	-1
усміхненість	0
усміх	0
усмішечка	0
усмішка	0
усмішливий	0
усмішливість	0
успіх	0
успішний	0
успішність	0
успішніший	0
утопізм	-1
утопістка	-1
утопіст	-1
утопічний	-1
утопічність	-1
утопія	-1
утруднений	-1
утрудненість	-1
утруднення	-1
утруднити	-1
утруднювати	-1
утруднятися	-1
утрудняти	-1
фальшивий	-1
фальшивити	-1
фальшивість	-1
фальшивка	-1
фальшивомонетник	-1
фальшованість	-1
фальшувальник	-1
фальшування	-1
фальшувати	-1
фальш	-1
фахівець	0
фашизація	-4
фашизм	-5
фашизований	-4
фашистський	-4
фашист	-5
формалізація	0
формалізм	0
формалізований	0
формалізованість	0
формалізувати	0
формалінізація	0
формаліновий	0
формалін	0
формалістика	0
формалістичний	0
формалістичність	0
формалістка	0
формаліст	0
фраєр	-2
хамство	-1
хамський	-1
хамуватий	-1
хамуватість	-1
хамувато	-1
хам	-1
харизматичний	1
харизматичність	1
харизма	1
хвала	0
хвалебний	0
хвалебність	0
хвалебно	0
хвалений	0
хвалителька	0
хвалитель	0
хвалити	0
хвалійка	0
хвалій	0
хваління	0
хвальковитий	-1
хвальковитість	-1
хвалько	-1
хвалькуватий	-1
хвалькуватість	-1
хвастати	-1
хвастливість	-1
хвастовитий	-1
хвастощі	-1
хвастун	-1
хвастуха	-1
хватальний	-1
хвилюватий	-1
хвилювати	-1
хвилястий	-1
хвилястість	-1
хуліганистий	-1
хуліганити	-1
хуліганка	-1
хуліганство	-1
хуліганський	-1
хуліган	-1
хунта	-4
хавати	-1
халявний	0
разючий -1
приголомшливий 0
неймовірний 0
нечуваний 0
жулік -3
мафія -3
пішовнахуй -4
відсосали -4
відсосати -4
відсос -4
лошари -3
впізду -4
охуєнний 3
охуїнний 3
хуйовий -3
піздатий 3
пізда -2
виблядок -4
бляді -3
хуєсос -4
цензура	0
цензурний	0
цензурність	0
цензурований	0
цензурування	0
цензурувати	0
централізація	0
централізм	0
централізований	0
централізованість	0
централізування	0
централізувати	0
централістський	0
централіст	0
центризм	0
центристський	0
центрист	0
центричний	0
чудеса	0
чудесний	1
чудесність	1
чудило	-1
чудисько	0
чудити	0
чудище	0
чудійка	0
чудний	0
чудність	0
чудовий	2
чудовисько	-1
чудовість	1
чудотворець	1
чудотворний	1
чудотворність	1
чудотворство	1
чудо	1
чудування	0
чудуватися	0
чудувати	0
чужак	-1
чужий	-1
чужина	-1
чужинецький	0
чужинець	-1
чужинка	-1
чужинний	-1
чужинонька	0
чужинський	-1
чужісінький	0
чужість	-1
чужовірний	0
чужовірство	0
чужоземець	0
чужоземка	0
чужоземний	0
чужоземність	0
чужоземщина	0
чужомовний	0
чужорідний	-1
чужорідність	-1
чужо	-1
чуйний	1
чуйність	1
чутка	0
чуткий	1
чутливий	1
чутливість	1
чутливіший	1
чуттєвий	1
чуттєвість	1
чуттєво	1
шантажистка	-1
шантажистський	-1
шантажист	-1
шантажування	-1
шантажувати	-1
шантаж	-1
шарлатанити	-1
шарлатанка	-1
шарлатанство	-1
шарлатанський	-1
шарлатан	-1
швидший	0
шельмівство	-1
шельмований	-1
шельмування	-1
шельмувати	-1
шельмуватість	-1
штормити	-1
штормівка	-1
штормовий	-1
штормтрап	-1
шторм	-1
шуміння	-1
шуміти	-1
шумкий	-1
шумливий	-1
шумливість	-1
шумний	-1
шумність	-1
шумно	-1
шизанутий	-1
ярість	-1
ярка	0
яркий	1
яркуватий	1
яркуватість	1
яркувато	1
яскравий	1
яскравість	1
яскравіти	1
яскравіший	1
яскраво	1
ясна	1
ясненько	1
яснесенько	1
ясний	1
ясність	1
агітуючий	-1
агітує	-1
агітацією	-1
агітаційний	-1
агітатор	-1
агонізуючий	-1
агонізує	-1
напівживий	-1
адаптуючий	0
адаптує	0
адаптувальний	0
адаптаційний	0
пристосувальний	0
активізуючий	0
активує	0
активізувальний	0
активаційний	0
активатор	0
активнодіючий	0
активний	0
активуючий	0
активує	0
активувальний	0
аналізуючий	1
аналізує	1
проаналізувати	1
аналізом	1
аналітик	1
аналізатор	1
[truncated: 822 more rows]
